# Supplementary material for: A CBCT based analysis of the correlation between volumetric morphology of the frontal sinuses and the facial growth pattern in caucasian subjects. A cross-sectional study
Source: Head Face Med. 2022 Feb 2;18:4. doi: 10.1186/s13005-022-00308-3 (PMC8809041; doi:10.1186/s13005-022-00308-3)
Supplement: Supplementary file 1 — Additional file 1 [file 13005_2022_308_MOESM1_ESM.xlsx]

## Sheet: Dati per statistica
				PARAMETRI CEFALOMETRICI															VALORI SENI FRONTALI
	Paziente	sesso	età (y)	a	b	c	d	ANS - PNS - Go dx - Me	ANS - PNS - Go sx - Me	e	Dimensione verticale anteriroe totale dx	Dimensione verticale anteriore totale sx	f	Dimensione verticale anteriore superiore dx	Dimensione verticale anteriore superiore sx	g	h	i	MAX X	MAX Y	MAX Z	VOL mm3	SUP mm2			SUP media	VOL medio
	1	F	15	78.85	74.75	4.1	II	43.38	42.94	43.16	125.42	125.96	125.69	66.35	68.69	67.52	65.16	63.06	43.2	18.41	24.41	4981.79	2406.33			2406.33	4981.79
	2	F	15	87.79	84.81	2.98	I	38.19	37.28	37.735	122.1	121.79	121.945	68.31	66.36	67.335	60.25	68.71	54.29	26.09	42.81	10945.4	4443.62
	3	F	15	82.69	80.86	1.83	I	37.17	42.64	39.905	120.5	119.25	119.875	72.03	69.62	70.825	56.35	64.42	56.04	19.93	36	6698.07	3333.36
	4	F	15	86.7	79.92	6.78	II	41.04	50.22	45.63	124	124.39	124.195	70.79	69.26	70.025	61.08	62.8	28.52	24.83	12.01	1211.79	1053.9
	5	F	15	83.55	80.46	3.09	II	38.07	45.17	41.62	117.1	117.64	117.37	62.85	62.4	62.625	60.14	64.56	35.26	24.87	27.6	3802.66	2280.45
	6	F	15	83.33	79.12	4.21	II	38.75	36.27	37.51	118.61	120.22	119.415	61.76	66.32	64.04	61.98	66.23	51.49	26.13	28	8979.24	3291.87
	7	F	15	80.68	68.74	11.94	II	55.88	52.92	54.4	116.47	119.85	118.16	67.67	70.82	69.245	62.63	62.59	17.4	12.36	21.2	953.8	695.8
	8	F	16	79.6	74.26	5.34	II	39.66	41.3	40.48	133.8	130.41	132.105	67.59	67.21	67.4	72.04	67.25	49.89	25.74	33.6	9011.95	3570.2
	9	F	16	80.18	83.74	-3.56	III	43.07	44.06	43.565	123.19	120.5	121.845	65.16	63.29	64.225	63.12	64.49	61.22	33.46	38.81	10111.4	4685.59
	10	F	16	78.41	76.49	1.92	I	38.62	41.42	40.02	123.14	121.97	122.555	68.55	66.88	67.715	61.55	66.45	61.01	24.97	32.4	10260.8	4168.2
	11	F	18	89.77	81.27	8.5	II	41.22	38.39	39.805	107.94	107.59	107.765	60.91	60.5	60.705	53.32	63.77	22.73	20.11	13.6	947.03	793.09
	12	F	18	78.51	80.5	-1.99	III	43.29	43.4	43.345	119.8	120.1	119.95	53.32	63.82	58.57	61.16	65.51	49.52	23.94	28.01	6611.56	3174.96
	13	F	18	76.18	70.36	5.82	II	58.44	53.42	55.93	136.42	134.53	135.475	63.46	64.4	63.93	80.38	62.41	57.27	32.35	32.41	9091.04	3988.69
	14	F	18	88.13	77.11	11.02	II	48.1	45.58	46.84	129.31	131.49	130.4	62.79	64.4	63.595	73.45	61.05	40.3	26.89	26.81	3961.61	2407.11
	15	F	18	76.04	73.46	2.58	I	38.73	38.44	38.585	114.42	116.31	115.365	64.16	66.03	65.095	57.62	69.77	33.46	24.95	27.58	3646.9	2225.24
	16	F	18	71.86	63.27	8.59	II	57.19	60.67	58.93	138.33	138.33	138.33	69.11	70.61	69.86	79.42	67.78	59.71	31.82	36.01	7093.38	4176.65
	17	F	19	85.62	84.95	0.67	III	40.96	39.17	40.065	130.17	130.83	130.5	67.43	69.66	68.545	66.69	62.2	54.25	24.15	36	8501.92	3560.27
	18	F	19	83.36	79.26	4.1	II	41.63	42.51	42.07	118.45	120.07	119.26	64.29	65.69	64.99	60.74	64.83	61.03	18.93	30.4	7104.44	3186.33
	19	F	19	79	77.91	1.09	I	39.2	37.12	38.16	130.95	130.09	130.52	68.44	68.96	68.7	64.68	62.34	58.78	21.28	29.2	7567.6	3060.43
	20	F	20	78.12	76.33	1.79	I	40.09	40.93	40.51	113.44	113.18	113.31	62.1	62.72	62.41	57.26	70.32	25.39	21.21	16.4	1938.95	1222.72
	21	F	21	83.83	80.47	3.36	II	42.53	43.89	43.21	131.41	130.97	131.19	70.9	70.4	70.65	65.62	62.2	47.75	17.61	31.49	4003.54	2793.05
	22	F	23	81.89	75.24	6.65	II	37.58	41.03	39.305	118.06	116.86	117.46	65.24	63.27	64.255	61.51	63.11	56.75	22.34	32.8	6254.5	3363.53
	23	F	23	79.88	69.23	10.65	II	56.33	56.62	56.475	137.09	138.24	137.665	66.06	68.7	67.38	82.23	64.06	50.54	20.54	35.2	6041.92	3360.09
	24	F	23	81.49	78.24	3.25	II	37.48	35.98	36.73	112.22	111.28	111.75	64.03	63.57	63.8	53.97	59.29	33.95	19.74	24.8	3356.37	1924.26
	25	F	23	79.73	72.64	7.09	II	49.69	50.7	50.195	128.73	131.2	129.965	66.74	68.93	67.835	69.64	60.78	61	22.13	32	6949.88	3352.91
	26	F	24	83.62	81.95	1.67	I	39.75	42.41	41.08	127.74	127.74	127.74	65.05	65.05	65.05	68.5	62.26	61.97	26.58	29.21	9140.14	3751.09
	27	F	24	87.38	80.17	7.21	II	40.77	38.89	39.83	123.56	123.1	123.33	67.11	66.72	66.915	67.1	67.15	34.85	19.83	21.21	2703.37	1739.22
	28	F	24	79.3	76.6	2.7	I	42.68	43.53	43.105	126.97	127.23	127.1	65.93	65.86	65.895	66.88	66.4	43.55	21.54	18.41	3013.56	1902.92
	29	F	25	84.3	83.61	0.69	III	37.9	40.03	38.965	120.93	121.27	121.1	66.11	64.43	65.27	60.5	62.95	67.2	18.29	37.6	8151.28	3715.16
	30	F	25	79.71	74.96	4.75	II	36.09	36.94	36.515	118.53	117.94	118.235	65.22	63.52	64.37	60.93	64.55	29.39	19.39	22.41	2629.92	1693.75
	31	F	34	78.44	73.34	5.1	II	59.07	54.54	56.805	112.09	113.32	112.705	57.58	59.11	58.345	60.79	61.58	60.85	29.59	30.01	10285.5	4372.95
	32	F	34	82.9	75.81	7.09	II	38.88	41.87	40.375	115.93	116.16	116.045	63.95	64.03	63.99	58.93	63.39	13.17	12.17	14.8	559.92	461.85
	33	F	35	86.03	80	6.03	II	40.78	40.19	40.485	117.89	116.64	117.265	65.16	65	65.08	57.12	61.11	39.39	27.49	20.01	2921.57	1819.89
	34	F	36	84.58	77.87	6.71	II	43.46	45.22	44.34	120.45	121.36	120.905	67.93	69.38	68.655	63.25	68.12	45.72	25.16	36.01	5529.25	2981.59
	35	F	38	79.55	78.45	1.1	I	43.81	40.1	41.955	126.51	126.82	126.665	68.88	70.61	69.745	64.34	64.7	78.98	35.34	55.6	19431.1	8121.65
	36	F	33	86.58	81	5.58	II	44.48	43.31	43.895	135.03	134.14	134.585	74.58	73.54	74.06	67.64	61.53	77.34	26.44	44.81	17531.5	6390.77
	37	F	40	75.32	75.03	0.29	III	42.1	40.3	41.2	124.27	124.65	124.46	63.3	63.66	63.48	66.6	67.33	42.3	17.66	30.8	4169.42	2203.17
	38	F	40	81.61	73.28	8.33	II	44.99	44.96	44.975	128.95	129.08	129.015	67.53	66.63	67.08	74.05	65.2	46.56	19.76	31.6	4743.49	2525.93
	39	F	40	84.2	78.37	5.83	II	43.45	45.22	44.335	123	121.36	122.18	68.01	69.38	68.695	63.25	69.1	45.72	25.16	36.01	5529.25	2981.59
	40	F	40	80.9	73	7.9	II	44	44.1	44.05	127.99	127	127.495	67	66	66.5	74.1	65.9	77.34	26.44	44.81	17531.5	6390.77
	41	M	15	81.16	73.71	7.45	II	40.78	40.94	40.86	128.48	128.95	128.715	71.13	71.3	71.215	67.38	69.55	45.65	28.62	35.6	6798.42	3321.86
	42	M	15	74.99	76.02	-1.03	III	44.45	44.09	44.27	133.07	132.13	132.6	70.37	69.54	69.955	66.47	62.24	47.9	21.46	32.41	7264.16	3584.47
	43	M	15	81.54	80.56	0.98	III	40.8	44.45	42.625	133.53	136.13	134.83	68.21	68.9	68.555	69.24	66.65	53.14	23.94	28.4	8796.38	3423.87
	44	M	15	84.14	78.98	5.16	II	42.58	41.06	41.82	128.93	130.02	129.475	66.33	69.01	67.67	69.02	72.95	50.71	23.84	31.21	8953.1	3313.13
	45	M	15	77.62	74.99	2.63	I	39.82	36.12	37.97	130.42	127.76	129.09	72.48	72.19	72.335	63.98	74.3	70.27	22.74	42.4	15555.3	5145.06
	46	M	15	83.09	77.88	5.21	II	37.49	38.84	38.165	134.01	132.37	133.19	69.84	68.79	69.315	69.87	76.69	54.83	29.78	28.8	10509.5	3927.29
	47	M	15	76.68	73.92	2.76	I	40.1	41.39	40.745	123.94	126.69	125.315	62.79	62.99	62.89	68.62	78.13	32.89	17.7	23.2	3897.52	1727.88
	48	M	15	83.3	80.96	2.34	I	34.42	37.4	35.91	131.05	130.24	130.645	68.62	68.13	68.375	66.59	72.23	52.49	20.98	32.41	9774.26	3655.32
	49	M	16	79.04	76.1	2.94	I	36.41	40.79	38.6	127.29	126.51	126.9	71.89	71.86	71.875	60.83	62.63	31.1	18.7	17.6	1695.08	1146.22
	50	M	16	90.43	84.44	5.99	II	41.75	41.21	41.48	121.76	124.64	123.2	60.42	63.75	62.085	67.15	67.48	59.92	34.08	28.01	9611.4	3952.78
	51	M	18	82.28	81.92	0.36	III	45.28	40.15	42.715	138.91	137.91	138.41	67.54	70.53	69.035	76.14	72.8	69.42	32.9	48.41	19321.2	6950.87
	52	M	18	89.31	94.61	-5.3	III	35.85	36.35	36.1	140.24	136.02	138.13	69.75	70.59	70.17	73.28	71.6	44.74	24.37	22.8	4197.53	2035.25
	53	M	19	79.26	83.6	-4.34	III	47.05	44.92	45.985	142.05	142.09	142.07	64.83	65.57	65.2	79.75	72.51	54.83	22.53	34.8	7062.37	3554
	54	M	20	80.63	84.19	-3.56	III	41.87	36.17	39.02	146.87	144.9	145.885	76.06	75.45	75.755	74.07	67.58	54.63	27.25	48.01	14423.4	5320.16
	55	M	18	86.25	82.74	3.51	II	39.44	41.19	40.315	131.84	134.17	133.005	70.35	69.92	70.135	69.42	69.71	28.34	24.9	17.54	1443.49	1168.61
	56	M	18	86.57	78.48	8.09	II	42.6	43.94	43.27	128.71	128.86	128.785	69.09	67.68	68.385	71.01	68.45	56.52	28.37	33.61	8190.17	4548.14
	57	M	20	81.13	78.93	2.2	I	37.44	34.43	35.935	122.96	124.32	123.64	64.89	67.23	66.06	62.24	74.44	39.8	32.84	30.41	7278	3105.88
	58	M	20	79.75	75.07	4.68	II	43.8	45.13	44.465	133.27	133.73	133.5	69.51	71.04	70.275	71.99	73.74	51.04	26.94	36	7740.37	3971.39
	59	M	19	82.2	81.9	0.3	III	45.3	40.15	42.725	138.91	137.91	138.41	67.54	70.53	69.035	76.14	72.8	69.42	32.9	48.41	19321.2	6950.87
	60	M	20	79	74.9	4.1	II	43	44	43.5	132.7	132.89	132.795	72	72	72	72.1	73	51.04	26.94	36	7740.37	3971.39
	61	M	21	81.31	77.94	3.37	II	46.24	44.24	45.24	136.12	135.46	135.79	68.37	67.24	67.805	77.35	74.55	11.93	19.1	17.19	643.05	560.83
	62	M	21	86.64	88.22	-1.58	III	34.18	36.14	35.16	134.86	133.82	134.34	70.22	70.65	70.435	69.33	71.18	62.69	43.46	40.81	17310.5	7307.43
	63	M	21	83.11	81.09	2.02	I	38.31	35.6	36.955	133.79	133.39	133.59	73.76	74.19	73.975	68.03	77.82	81.25	41.69	41.21	28736.1	8213.05
	64	M	24	87.21	87.63	-0.42	III	33.28	32	32.64	135.83	133.63	134.73	68.32	66.95	67.635	71	65.52	52.23	28.27	26.8	6984.98	3362.05
	65	M	29	86.32	80.91	5.41	II	36.1	33.28	34.69	126.38	124.63	125.505	70.56	69.98	70.27	62.48	73.98	69.05	23.33	34.41	14217.5	5035.44
	66	M	22	83.19	87.87	-4.68	III	41.65	38.98	40.315	132.39	132.36	132.375	69.84	71.35	70.595	65.82	69.76	76.44	38.93	34.42	19336.2	7491.31
	67	M	23	80.56	70.48	10.08	II	53.31	58.9	56.105	168.37	166.2	167.285	80.51	77.85	79.18	102.98	62.93	75.05	35.22	43.46	16217.5	6327.91
	68	M	24	83.66	85.77	-2.11	III	32.8	35.97	34.385	135.03	136.02	135.525	72.01	73.24	72.625	66.79	59.56	48.81	19.22	33.58	4678.59	2757.62
	69	M	26	84.91	80.88	4.03	II	41.2	43.99	42.595	138.78	135.2	136.99	72.69	73.22	72.955	72.43	72.53	92.69	43.12	43.61	22672.7	8514.45
	70	M	22	87	89.1	-2.1	III	34.18	34	34.09	134.86	133.82	134.34	70.22	70.65	70.435	69.33	71.3	62.69	43.46	40.81	17310.5	7307.43
	71	M	34	84.91	80.88	4.03	II	41.2	43.99	42.595	138.78	135.2	136.99	71.48	70.2	70.84	64.15	73.44	86.26	32.09	49.2	23825.9	8210.27
	72	M	35	74.69	77.66	-2.97	III	38.28	38.32	38.3	107.03	106.37	106.7	59.26	59.9	59.58	52.33	61.77	31.48	23.97	24	3647.3	1591.56
	73	M	37	81.33	77.82	3.51	II	41.54	40.53	41.035	138.02	136.66	137.34	74.16	72.01	73.085	71.52	72.67	44.62	17.67	24.8	3958.09	2030.19
	74	M	37	84.02	80.41	3.61	II	43.41	42.73	43.07	147.42	146.83	147.125	76.35	74.93	75.64	80.86	72.28	61.97	37.44	33.6	16223	5906.49
	75	M	33	85.77	82.32	3.45	II	38.56	36.91	37.735	132.32	131.48	131.9	69.24	70.17	69.705	70.39	70.9	65.5	29.43	55.94	18385.5	7184.83
	76	M	34	86.46	81.99	4.47	II	45.42	44.64	45.03	139.2	140.09	139.645	71.72	73.47	72.595	76.2	68.85	50.23	26.39	32	10114.8	4461.79
	77	M	35	81.68	84.84	-3.16	III	44.27	44.54	44.405	135.95	134.87	135.41	71.03	70.39	70.71	71.5	72.32	92.4	32.38	48.4	22107	8282.24
	78	M	40	78.13	83.45	-5.32	III	36.74	38.67	37.705	129.84	130.75	130.295	67.58	68.05	67.815	72.64	67.61	40.27	17.51	22.4	3616.33	1855.32
	79	M	40	78	82.33	-4.33	III	36.9	36.03	36.465	129.99	131.03	130.51	67.49	67.46	67.475	72.03	66.91	40.3	17.53	23	3617.03	1855.37
	80	M	40	82.9	80	2.9	I	41.3	41.2	41.25	139.01	138.98	138.995	71.3	71.5	71.4	65.1	73.45	86.23	32.01	49.29	23825.9	8210.29
																						6476.12	2114.12
						Legenda
						SNA				a
						SNB				b
						ANB				c
						CLASSE				d
						MEDIA: ANS - PNS - Go - Me				e
						MEDIA: Dimensione verticale anteriroe totale				f
						MEDIA: Dimensione verticale anteriore superiore				g
						Dimensione verticale anteriore inferiore				h
						S - N				i

## Sheet: Sheet1
				PARAMETRI CEFALOMETRICI												VALORI SENI FRONTALI
	paziente	sesso	età	SNA	SNB	ANB	CLASSE	ANS - PNS - Go dx - Me	ANS - PNS - Go sx - Me	Dimensione verticale anteriroe totale dx	Dimensione verticale anteriore totale sx	Dimensione verticale anteriore superiore dx	Dimensione verticale anteriore superiore sx	Dimensione verticale anteriore inferiore	S - N	MAX X	MAX Y	MAX Z	VOL mm3	SUP mm2
	Cricchio	F	15	78.85	74.75	4.1		43.38	42.94	125.42	125.96	66.35	68.69	65.16	63.06	43.2	18.41	24.41	4981.79	2406.33
	Di Pilato	F	15	87.79	84.81	2.98		38.19	37.28	122.1	121.79	68.31	66.36	60.25	68.71	54.29	26.09	42.81	10945.4	4443.62
	Iovieno	F	15	82.69	80.86	1.83		37.17	42.64	120.5	119.25	72.03	69.62	56.35	64.42	56.04	19.93	36	6698.07	3333.36
	Nguyen	F	15	86.7	79.92	6.78		41.04	50.22	124	124.39	70.79	69.26	61.08	62.8	28.52	24.83	12.01	1211.79	1053.9
	Russo	F	15	83.55	80.46	3.09		38.07	45.17	117.1	117.64	62.85	62.4	60.14	64.56	35.26	24.87	27.6	3802.66	2280.45
	Sheik	F	15	83.33	79.12	4.21		38.75	36.27	118.61	120.22	61.76	66.32	61.98	66.23	51.49	26.13	28	8979.24	3291.87
	Spataro	F	15	80.68	68.74	11.94		55.88	52.92	116.47	119.85	67.67	70.82	62.63	62.59	17.4	12.36	21.2	953.8	695.8
	Abbate	F	16	79.6	74.26	5.34		39.66	41.3	133.8	130.41	67.59	67.21	72.04	67.25	49.89	25.74	33.6	9011.95	3570.2
	Addamo	F	16	80.18	83.74	-3.56		43.07	44.06	123.19	120.5	65.16	63.29	63.12	64.49	61.22	33.46	38.81	10111.4	4685.59
	Bonanomi	F	16	78.41	76.49	1.92		38.62	41.42	123.14	121.97	68.55	66.88	61.55	66.45	61.01	24.97	32.4	10260.8	4168.2
						0
						0
	Cantatore	F	18	89.77	81.27	8.5		41.22	38.39	107.94	107.59	60.91	60.5	53.32	63.77	22.73	20.11	13.6	947.03	793.09
	Mazzon	F	18	78.51	80.5	-1.99		43.29	43.4	119.8	120.1	53.32	63.82	61.16	65.51	49.52	23.94	28.01	6611.56	3174.96
	Scalfi	F	18	76.18	70.36	5.82		58.44	53.42	136.42	134.53	63.46	64.4	80.38	62.41	57.27	32.35	32.41	9091.04	3988.69
	Uallari	F	18	88.13	77.11	11.02		48.1	45.58	129.31	131.49	62.79	64.4	73.45	61.05	40.3	26.89	26.81	3961.61	2407.11
	Boffa	F	18	76.04	73.46	2.58		38.73	38.44	114.42	116.31	64.16	66.03	57.62	69.77	33.46	24.95	27.58	3646.9	2225.24
	Cavallo	F	18	71.86	63.27	8.59		57.19	60.67	138.33	138.33	69.11	70.61	79.42	67.78	59.71	31.82	36.01	7093.38	4176.65
	Bitella	F	19	85.62	84.95	0.67		40.96	39.17	130.17	130.83	67.43	69.66	66.69	62.2	54.25	24.15	36	8501.92	3560.27
	Conti	F	19	83.36	79.26	4.1		41.63	42.51	118.45	120.07	64.29	65.69	60.74	64.83	61.03	18.93	30.4	7104.44	3186.33
	Guarro	F	19	79	77.91	1.09		39.2	37.12	130.95	130.09	68.44	68.96	64.68	62.34	58.78	21.28	29.2	7567.6	3060.43
	Ghezzi	F	20	78.12	76.33	1.79		40.09	40.93	113.44	113.18	62.1	62.72	57.26	70.32	25.39	21.21	16.4	1938.95	1222.72
						0
	Carbonara	F	21	83.83	80.47	3.36		42.53	43.89	131.41	130.97	70.9	70.4	65.62	62.2	47.75	17.61	31.49	4003.54	2793.05
	Pereira	F	23	81.89	75.24	6.65		37.58	41.03	118.06	116.86	65.24	63.27	61.51	63.11	56.75	22.34	32.8	6254.5	3363.53
	Piccoli	F	23	79.88	69.23	10.65		56.33	56.62	137.09	138.24	66.06	68.7	82.23	64.06	50.54	20.54	35.2	6041.92	3360.09
	Romano	F	23	81.49	78.24	3.25		37.48	35.98	112.22	111.28	64.03	63.57	53.97	59.29	33.95	19.74	24.8	3356.37	1924.26
	Cavolli	F	23	79.73	72.64	7.09		49.69	50.7	128.73	131.2	66.74	68.93	69.64	60.78	61	22.13	32	6949.88	3352.91
	Maschi	F	24	83.62	81.95	1.67		39.75	42.41	127.74	127.74	65.05	65.05	68.5	62.26	61.97	26.58	29.21	9140.14	3751.09
	Negli	F	24	87.38	80.17	7.21		40.77	38.89	123.56	123.1	67.11	66.72	67.1	67.15	34.85	19.83	21.21	2703.37	1739.22
	Palmiero	F	24	79.3	76.6	2.7		42.68	43.53	126.97	127.23	65.93	65.86	66.88	66.4	43.55	21.54	18.41	3013.56	1902.92
	Cortese	F	25	84.3	83.61	0.69		37.9	40.03	120.93	121.27	66.11	64.43	60.5	62.95	67.2	18.29	37.6	8151.28	3715.16
	Sentina	F	25	79.71	74.96	4.75		36.09	36.94	118.53	117.94	65.22	63.52	60.93	64.55	29.39	19.39	22.41	2629.92	1693.75
						0
	Alikaj	F	34	78.44	73.34	5.1		59.07	54.54	112.09	113.32	57.58	59.11	60.79	61.58	60.85	29.59	30.01	10285.5	4372.95
	Arena	F	34	82.9	75.81	7.09		38.88	41.87	115.93	116.16	63.95	64.03	58.93	63.39	13.17	12.17	14.8	559.92	461.85
	Foppa	F	35	86.03	80	6.03		40.78	40.19	117.89	116.64	65.16	65	57.12	61.11	39.39	27.49	20.01	2921.57	1819.89
	De Rosa	F	36	84.58	77.87	6.71		43.46	45.22	120.45	121.36	67.93	69.38	63.25	68.12	45.72	25.16	36.01	5529.25	2981.59
	Stella	F	38	79.55	78.45	1.1		43.81	40.1	126.51	126.82	68.88	70.61	64.34	64.7	78.98	35.34	55.6	19431.1	8121.65
	Palmisano	F	33	86.58	81	5.58		44.48	43.31	135.03	134.14	74.58	73.54	67.64	61.53	77.34	26.44	44.81	17531.5	6390.77
	Gagliardi	F	40	75.32	75.03	0.29		42.1	40.3	124.27	124.65	63.3	63.66	66.6	67.33	42.3	17.66	30.8	4169.42	2203.17
	Fumagalli	F	40	81.61	73.28	8.33		44.99	44.96	128.95	129.08	67.53	66.63	74.05	65.2	46.56	19.76	31.6	4743.49	2525.93
						0
	Cassola	M	15	81.16	73.71	7.45		40.78	40.94	128.48	128.95	71.13	71.3	67.38	69.55	45.65	28.62	35.6	6798.42	3321.86
	De Claro	M	15	74.99	76.02	-1.03		44.45	44.09	133.07	132.13	70.37	69.54	66.47	62.24	47.9	21.46	32.41	7264.16	3584.47
	Giuliani	M	15	81.54	80.56	0.98		40.8	44.45	133.53	136.13	68.21	68.9	69.24	66.65	53.14	23.94	28.4	8796.38	3423.87
	Indino	M	15	84.14	78.98	5.16		42.58	41.06	128.93	130.02	66.33	69.01	69.02	72.95	50.71	23.84	31.21	8953.1	3313.13
	Preci	M	15	77.62	74.99	2.63		39.82	36.12	130.42	127.76	72.48	72.19	63.98	74.3	70.27	22.74	42.4	15555.3	5145.06
	Prosperi	M	15	83.09	77.88	5.21		37.49	38.84	134.01	132.37	69.84	68.79	69.87	76.69	54.83	29.78	28.8	10509.5	3927.29
	Santoro	M	15	76.68	73.92	2.76		40.1	41.39	123.94	126.69	62.79	62.99	68.62	78.13	32.89	17.7	23.2	3897.52	1727.88
	Scrocca	M	15	83.3	80.96	2.34		34.42	37.4	131.05	130.24	68.62	68.13	66.59	72.23	52.49	20.98	32.41	9774.26	3655.32
	Alquiza	M	16	79.04	76.1	2.94		36.41	40.79	127.29	126.51	71.89	71.86	60.83	62.63	31.1	18.7	17.6	1695.08	1146.22
	Aquino	M	16	90.43	84.44	5.99		41.75	41.21	121.76	124.64	60.42	63.75	67.15	67.48	59.92	34.08	28.01	9611.4	3952.78
						0
						0
	Salami	M	18	82.28	81.92	0.36		45.28	40.15	138.91	137.91	67.54	70.53	76.14	72.8	69.42	32.9	48.41	19321.2	6950.87
	Sottocornola	M	18	89.31	94.61	-5.3		35.85	36.35	140.24	136.02	69.75	70.59	73.28	71.6	44.74	24.37	22.8	4197.53	2035.25
	Hans	M	19	79.26	83.6	-4.34		47.05	44.92	142.05	142.09	64.83	65.57	79.75	72.51	54.83	22.53	34.8	7062.37	3554
	Thien	M	20	80.63	84.19	-3.56		41.87	36.17	146.87	144.9	76.06	75.45	74.07	67.58	54.63	27.25	48.01	14423.4	5320.16
	Gumogda	M	18	86.25	82.74	3.51		39.44	41.19	131.84	134.17	70.35	69.92	69.42	69.71	28.34	24.9	17.54	1443.49	1168.61
	Sangiovanni	M	18	86.57	78.48	8.09		42.6	43.94	128.71	128.86	69.09	67.68	71.01	68.45	56.52	28.37	33.61	8190.17	4548.14
	Mitidieri	M	20	81.13	78.93	2.2		37.44	34.43	122.96	124.32	64.89	67.23	62.24	74.44	39.8	32.84	30.41	7278	3105.88
	Petracca	M	20	79.75	75.07	4.68		43.8	45.13	133.27	133.73	69.51	71.04	71.99	73.74	51.04	26.94	36	7740.37	3971.39
						0
						0
						0
						0
	Benassati	M	21	81.31	77.94	3.37		46.24	44.24	136.12	135.46	68.37	67.24	77.35	74.55	11.93	19.1	17.19	643.05	560.83
	Cartolin	M	21	86.64	88.22	-1.58		34.18	36.14	134.86	133.82	70.22	70.65	69.33	71.18	62.69	43.46	40.81	17310.5	7307.43
	Silvestri	M	21	83.11	81.09	2.02		38.31	35.6	133.79	133.39	73.76	74.19	68.03	77.82	81.25	41.69	41.21	28736.1	8213.05
	Ferrari	M	24	87.21	87.63	-0.42		33.28	32	135.83	133.63	68.32	66.95	71	65.52	52.23	28.27	26.8	6984.98	3362.05
	Gervasoni	M	29	86.32	80.91	5.41		36.1	33.28	126.38	124.63	70.56	69.98	62.48	73.98	69.05	23.33	34.41	14217.5	5035.44
	lahiru	M	22	83.19	87.87	-4.68		41.65	38.98	132.39	132.36	69.84	71.35	65.82	69.76	76.44	38.93	34.42	19336.2	7491.31
	buzzanca	M	23	80.56	70.48	10.08		53.31	58.9	168.37	166.2	80.51	77.85	102.98	62.93	75.05	35.22	43.46	16217.5	6327.91
	lo re	M	24	83.66	85.77	-2.11		32.8	35.97	135.03	136.02	72.01	73.24	66.79	59.56	48.81	19.22	33.58	4678.59	2757.62
	Bartoli	M	26	84.91	80.88	4.03		41.2	43.99	138.78	135.2	72.69	73.22	72.43	72.53	92.69	43.12	43.61	22672.7	8514.45
						0
						0
						0
	Anastasia	M	34	84.91	80.88	4.03		41.2	43.99	138.78	135.2	71.48	70.2	64.15	73.44	86.26	32.09	49.2	23825.9	8210.27
	Cerullo	M	35	74.69	77.66	-2.97		38.28	38.32	107.03	106.37	59.26	59.9	52.33	61.77	31.48	23.97	24	3647.3	1591.56
	Agrifoglio	M	37	81.33	77.82	3.51		41.54	40.53	138.02	136.66	74.16	72.01	71.52	72.67	44.62	17.67	24.8	3958.09	2030.19
	Favret	M	37	84.02	80.41	3.61		43.41	42.73	147.42	146.83	76.35	74.93	80.86	72.28	61.97	37.44	33.6	16223	5906.49
	Lapecorella	M	33	85.77	82.32	3.45		38.56	36.91	132.32	131.48	69.24	70.17	70.39	70.9	65.5	29.43	55.94	18385.5	7184.83
	Longone	M	34	86.46	81.99	4.47		45.42	44.64	139.2	140.09	71.72	73.47	76.2	68.85	50.23	26.39	32	10114.8	4461.79
	Lo Giudice	M	35	81.68	84.84	-3.16		44.27	44.54	135.95	134.87	71.03	70.39	71.5	72.32	92.4	32.38	48.4	22107	8282.24
	Palma	M	40	78.13	83.45	-5.32		36.74	38.67	129.84	130.75	67.58	68.05	72.64	67.61	40.27	17.51	22.4	3616.33	1855.32
						0
						0
						0
						0
						0
						0
						0
						0
						0
						0
						0
						0
						0
						0
						0
						0
						0
						0
						0

## Sheet: Sheet2
			PARAMETRI CEFALOMETRICI												VALORI SENI FRONTALI
																														12 17									18-20									20-30
Paziente	sesso	età	SNA	SNB	ANB	CLASSE	ANS - PNS - Go dx - Me	ANS - PNS - Go sx - Me	Dimensione verticale anteriroe totale dx	Dimensione verticale anteriore totale sx	Dimensione verticale anteriore superiore dx	Dimensione verticale anteriore superiore sx	Dimensione verticale anteriore inferiore	S - N	MAX X	MAX Y	MAX Z	VOL mm3	SUP mm2										MAX X	MAX Y	MAX Z	VOL mm3	SUP mm2					MAX X	MAX Y	MAX Z	VOL mm3	SUP mm2				MAX X	MAX Y	MAX Z	VOL mm3
1	F	15	78.85	74.75	4.1	II	43.38	42.94	125.42	125.96	66.35	68.69	65.16	63.06	43.2	18.41	24.41	4981.79	2406.33										43.2	18.41	24.41	4981.79	2406.33					22.73	20.11	13.6	947.03	793.09				47.75	17.61	31.49	4003.54
2	F	15	87.79	84.81	2.98	I	38.19	37.28	122.1	121.79	68.31	66.36	60.25	68.71	54.29	26.09	42.81	10945.4	4443.62										54.29	26.09	42.81	10945.4	4443.62					49.52	23.94	28.01	6611.56	3174.96				56.75	22.34	32.8	6254.5
3	F	15	82.69	80.86	1.83	I	37.17	42.64	120.5	119.25	72.03	69.62	56.35	64.42	56.04	19.93	36	6698.07	3333.36										56.04	19.93	36	6698.07	3333.36					57.27	32.35	32.41	9091.04	3988.69				50.54	20.54	35.2	6041.92
4	F	15	86.7	79.92	6.78	II	41.04	50.22	124	124.39	70.79	69.26	61.08	62.8	28.52	24.83	12.01	1211.79	1053.9										28.52	24.83	12.01	1211.79	1053.9					40.3	26.89	26.81	3961.61	2407.11				33.95	19.74	24.8	3356.37
5	F	15	83.55	80.46	3.09	II	38.07	45.17	117.1	117.64	62.85	62.4	60.14	64.56	35.26	24.87	27.6	3802.66	2280.45										35.26	24.87	27.6	3802.66	2280.45					33.46	24.95	27.58	3646.9	2225.24				61	22.13	32	6949.88
6	F	15	83.33	79.12	4.21	II	38.75	36.27	118.61	120.22	61.76	66.32	61.98	66.23	51.49	26.13	28	8979.24	3291.87										51.49	26.13	28	8979.24	3291.87					59.71	31.82	36.01	7093.38	4176.65				61.97	26.58	29.21	9140.14
7	F	15	80.68	68.74	11.94	II	55.88	52.92	116.47	119.85	67.67	70.82	62.63	62.59	17.4	12.36	21.2	953.8	695.8										17.4	12.36	21.2	953.8	695.8					54.25	24.15	36	8501.92	3560.27				34.85	19.83	21.21	2703.37
8	F	16	79.6	74.26	5.34	II	39.66	41.3	133.8	130.41	67.59	67.21	72.04	67.25	49.89	25.74	33.6	9011.95	3570.2										49.89	25.74	33.6	9011.95	3570.2					61.03	18.93	30.4	7104.44	3186.33				43.55	21.54	18.41	3013.56
9	F	16	80.18	83.74	-3.56	III	43.07	44.06	123.19	120.5	65.16	63.29	63.12	64.49	61.22	33.46	38.81	10111.4	4685.59										61.22	33.46	38.81	10111.4	4685.59					58.78	21.28	29.2	7567.6	3060.43				67.2	18.29	37.6	8151.28
10	F	16	78.41	76.49	1.92	I	38.62	41.42	123.14	121.97	68.55	66.88	61.55	66.45	61.01	24.97	32.4	10260.8	4168.2	6695.69	2992.93	45.3811	23.679	29.684					61.01	24.97	32.4	10260.8	4168.2					25.39	21.21	16.4	1938.95	1222.72				29.39	19.39	22.41	2629.92
11	F	18	89.77	81.27	8.5	II	41.22	38.39	107.94	107.59	60.91	60.5	53.32	63.77	22.73	20.11	13.6	947.03	793.09										45.65	28.62	35.6	6798.42	3321.86					69.42	32.9	48.41	19321.2	6950.87				11.93	19.1	17.19	643.05
12	F	18	78.51	80.5	-1.99	III	43.29	43.4	119.8	120.1	53.32	63.82	61.16	65.51	49.52	23.94	28.01	6611.56	3174.96										47.9	21.46	32.41	7264.16	3584.47					44.74	24.37	22.8	4197.53	2035.25				62.69	43.46	40.81	17310.5
13	F	18	76.18	70.36	5.82	II	58.44	53.42	136.42	134.53	63.46	64.4	80.38	62.41	57.27	32.35	32.41	9091.04	3988.69										53.14	23.94	28.4	8796.38	3423.87					54.83	22.53	34.8	7062.37	3554				81.25	41.69	41.21	28736.1
14	F	18	88.13	77.11	11.02	II	48.1	45.58	129.31	131.49	62.79	64.4	73.45	61.05	40.3	26.89	26.81	3961.61	2407.11										50.71	23.84	31.21	8953.1	3313.13					54.63	27.25	48.01	14423.4	5320.16				52.23	28.27	26.8	6984.98
15	F	18	76.04	73.46	2.58	I	38.73	38.44	114.42	116.31	64.16	66.03	57.62	69.77	33.46	24.95	27.58	3646.9	2225.24										70.27	22.74	42.4	15555.3	5145.06					28.34	24.9	17.54	1443.49	1168.61				69.05	23.33	34.41	14217.5
16	F	18	71.86	63.27	8.59	II	57.19	60.67	138.33	138.33	69.11	70.61	79.42	67.78	59.71	31.82	36.01	7093.38	4176.65										54.83	29.78	28.8	10509.5	3927.29					56.52	28.37	33.61	8190.17	4548.14				76.44	38.93	34.42	19336.2
17	F	19	85.62	84.95	0.67	III	40.96	39.17	130.17	130.83	67.43	69.66	66.69	62.2	54.25	24.15	36	8501.92	3560.27										32.89	17.7	23.2	3897.52	1727.88					39.8	32.84	30.41	7278	3105.88				75.05	35.22	43.46	16217.5
18	F	19	83.36	79.26	4.1	II	41.63	42.51	118.45	120.07	64.29	65.69	60.74	64.83	61.03	18.93	30.4	7104.44	3186.33										52.49	20.98	32.41	9774.26	3655.32					51.04	26.94	36	7740.37	3971.39				48.81	19.22	33.58	4678.59
19	F	19	79	77.91	1.09	I	39.2	37.12	130.95	130.09	68.44	68.96	64.68	62.34	58.78	21.28	29.2	7567.6	3060.43										31.1	18.7	17.6	1695.08	1146.22					69.42	32.9	48.41	19321.2	6950.87				92.69	43.12	43.61	22672.7
20	F	20	78.12	76.33	1.79	I	40.09	40.93	113.44	113.18	62.1	62.72	57.26	70.32	25.39	21.21	16.4	1938.95	1222.72	5646.44	2779.55	44.7478	24.563	27.642					59.92	34.08	28.01	9611.4	3952.78					51.04	26.94	36	7740.37	3971.39				62.69	43.46	40.81	17310.5
21	F	21	83.83	80.47	3.36	II	42.53	43.89	131.41	130.97	70.9	70.4	65.62	62.2	47.75	17.61	31.49	4003.54	2793.05
22	F	23	81.89	75.24	6.65	II	37.58	41.03	118.06	116.86	65.24	63.27	61.51	63.11	56.75	22.34	32.8	6254.5	3363.53
23	F	23	79.88	69.23	10.65	II	56.33	56.62	137.09	138.24	66.06	68.7	82.23	64.06	50.54	20.54	35.2	6041.92	3360.09									mEDIA	47.7542	23.9315	29.844	7490.6	3156.36					48.5532	26.2785	31.6205	7659.13	3468.6				55.989	27.1895	32.0715	10017.6
24	F	23	81.49	78.24	3.25	II	37.48	35.98	112.22	111.28	64.03	63.57	53.97	59.29	33.95	19.74	24.8	3356.37	1924.26									DEV	16.835	5.27331	7.7602	3758.66	1232.57					17.2157	4.46603	9.78094	5032.6	1667.38				19.3492	9.75469	8.14933	7836.19
25	F	23	79.73	72.64	7.09	II	49.69	50.7	128.73	131.2	66.74	68.93	69.64	60.78	61	22.13	32	6949.88	3352.91
26	F	24	83.62	81.95	1.67	I	39.75	42.41	127.74	127.74	65.05	65.05	68.5	62.26	61.97	26.58	29.21	9140.14	3751.09
27	F	24	87.38	80.17	7.21	II	40.77	38.89	123.56	123.1	67.11	66.72	67.1	67.15	34.85	19.83	21.21	2703.37	1739.22
28	F	24	79.3	76.6	2.7	I	42.68	43.53	126.97	127.23	65.93	65.86	66.88	66.4	43.55	21.54	18.41	3013.56	1902.92
29	F	25	84.3	83.61	0.69	III	37.9	40.03	120.93	121.27	66.11	64.43	60.5	62.95	67.2	18.29	37.6	8151.28	3715.16
30	F	25	79.71	74.96	4.75	II	36.09	36.94	118.53	117.94	65.22	63.52	60.93	64.55	29.39	19.39	22.41	2629.92	1693.75	5224.45	2759.6	48.695	20.799	28.513
32	F	34	78.44	73.34	5.1	II	59.07	54.54	112.09	113.32	57.58	59.11	60.79	61.58	60.85	29.59	30.01	10285.5	4372.95
33	F	34	82.9	75.81	7.09	II	38.88	41.87	115.93	116.16	63.95	64.03	58.93	63.39	13.17	12.17	14.8	559.92	461.85
34	F	35	86.03	80	6.03	II	40.78	40.19	117.89	116.64	65.16	65	57.12	61.11	39.39	27.49	20.01	2921.57	1819.89
35	F	36	84.58	77.87	6.71	II	43.46	45.22	120.45	121.36	67.93	69.38	63.25	68.12	45.72	25.16	36.01	5529.25	2981.59
36	F	38	79.55	78.45	1.1	I	43.81	40.1	126.51	126.82	68.88	70.61	64.34	64.7	78.98	35.34	55.6	19431.1	8121.65							6624.84
37	F	33	86.58	81	5.58	II	44.48	43.31	135.03	134.14	74.58	73.54	67.64	61.53	77.34	26.44	44.81	17531.5	6390.77
38	F	40	75.32	75.03	0.29	III	42.1	40.3	124.27	124.65	63.3	63.66	66.6	67.33	42.3	17.66	30.8	4169.42	2203.17							11425
39	F	40	81.61	73.28	8.33	II	44.99	44.96	128.95	129.08	67.53	66.63	74.05	65.2	46.56	19.76	31.6	4743.49	2525.93
40	F	40	80.9	73	7.9	II	44	44.1	127.99	127	67	66	74.1	65.9	77.34	26.44	44.81	17531.5	6390.77	8533.31
41	M	15	81.16	73.71	7.45	II	40.78	40.94	128.48	128.95	71.13	71.3	67.38	69.55	45.65	28.62	35.6	6798.42	3321.86
42	M	15	74.99	76.02	-1.03	III	44.45	44.09	133.07	132.13	70.37	69.54	66.47	62.24	47.9	21.46	32.41	7264.16	3584.47
43	M	15	81.54	80.56	0.98	III	40.8	44.45	133.53	136.13	68.21	68.9	69.24	66.65	53.14	23.94	28.4	8796.38	3423.87
44	M	15	84.14	78.98	5.16	II	42.58	41.06	128.93	130.02	66.33	69.01	69.02	72.95	50.71	23.84	31.21	8953.1	3313.13
45	M	15	77.62	74.99	2.63	I	39.82	36.12	130.42	127.76	72.48	72.19	63.98	74.3	70.27	22.74	42.4	15555.3	5145.06
46	M	15	83.09	77.88	5.21	II	37.49	38.84	134.01	132.37	69.84	68.79	69.87	76.69	54.83	29.78	28.8	10509.5	3927.29
47	M	15	76.68	73.92	2.76	I	40.1	41.39	123.94	126.69	62.79	62.99	68.62	78.13	32.89	17.7	23.2	3897.52	1727.88
48	M	15	83.3	80.96	2.34	I	34.42	37.4	131.05	130.24	68.62	68.13	66.59	72.23	52.49	20.98	32.41	9774.26	3655.32
49	M	16	79.04	76.1	2.94	I	36.41	40.79	127.29	126.51	71.89	71.86	60.83	62.63	31.1	18.7	17.6	1695.08	1146.22
50	M	16	90.43	84.44	5.99	II	41.75	41.21	121.76	124.64	60.42	63.75	67.15	67.48	59.92	34.08	28.01	9611.4	3952.78	8285.5
51	M	18	82.28	81.92	0.36	III	45.28	40.15	138.91	137.91	67.54	70.53	76.14	72.8	69.42	32.9	48.41	19321.2	6950.87
52	M	18	89.31	94.61	-5.3	III	35.85	36.35	140.24	136.02	69.75	70.59	73.28	71.6	44.74	24.37	22.8	4197.53	2035.25
53	M	19	79.26	83.6	-4.34	III	47.05	44.92	142.05	142.09	64.83	65.57	79.75	72.51	54.83	22.53	34.8	7062.37	3554
54	M	20	80.63	84.19	-3.56	III	41.87	36.17	146.87	144.9	76.06	75.45	74.07	67.58	54.63	27.25	48.01	14423.4	5320.16
55	M	18	86.25	82.74	3.51	II	39.44	41.19	131.84	134.17	70.35	69.92	69.42	69.71	28.34	24.9	17.54	1443.49	1168.61
56	M	18	86.57	78.48	8.09	II	42.6	43.94	128.71	128.86	69.09	67.68	71.01	68.45	56.52	28.37	33.61	8190.17	4548.14
57	M	20	81.13	78.93	2.2	I	37.44	34.43	122.96	124.32	64.89	67.23	62.24	74.44	39.8	32.84	30.41	7278	3105.88
58	M	20	79.75	75.07	4.68	II	43.8	45.13	133.27	133.73	69.51	71.04	71.99	73.74	51.04	26.94	36	7740.37	3971.39
59	M	19	82.2	81.9	0.3	III	45.3	40.15	138.91	137.91	67.54	70.53	76.14	72.8	69.42	32.9	48.41	19321.2	6950.87
60	M	20	79	74.9	4.1	II	43	44	132.7	132.89	72	72	72.1	73	51.04	26.94	36	7740.37	3971.39	9671.81
61	M	21	81.31	77.94	3.37	II	46.24	44.24	136.12	135.46	68.37	67.24	77.35	74.55	11.93	19.1	17.19	643.05	560.83
62	M	21	86.64	88.22	-1.58	III	34.18	36.14	134.86	133.82	70.22	70.65	69.33	71.18	62.69	43.46	40.81	17310.5	7307.43
63	M	21	83.11	81.09	2.02	I	38.31	35.6	133.79	133.39	73.76	74.19	68.03	77.82	81.25	41.69	41.21	28736.1	8213.05
64	M	24	87.21	87.63	-0.42	III	33.28	32	135.83	133.63	68.32	66.95	71	65.52	52.23	28.27	26.8	6984.98	3362.05
65	M	29	86.32	80.91	5.41	II	36.1	33.28	126.38	124.63	70.56	69.98	62.48	73.98	69.05	23.33	34.41	14217.5	5035.44
66	M	22	83.19	87.87	-4.68	III	41.65	38.98	132.39	132.36	69.84	71.35	65.82	69.76	76.44	38.93	34.42	19336.2	7491.31
67	M	23	80.56	70.48	10.08	II	53.31	58.9	168.37	166.2	80.51	77.85	102.98	62.93	75.05	35.22	43.46	16217.5	6327.91
68	M	24	83.66	85.77	-2.11	III	32.8	35.97	135.03	136.02	72.01	73.24	66.79	59.56	48.81	19.22	33.58	4678.59	2757.62
69	M	26	84.91	80.88	4.03	II	41.2	43.99	138.78	135.2	72.69	73.22	72.43	72.53	92.69	43.12	43.61	22672.7	8514.45
70	M	22	87	89.1	-2.1	III	34.18	34	134.86	133.82	70.22	70.65	69.33	71.3	62.69	43.46	40.81	17310.5	7307.43	14810.8
71	M	34	84.91	80.88	4.03	II	41.2	43.99	138.78	135.2	71.48	70.2	64.15	73.44	86.26	32.09	49.2	23825.9	8210.27
72	M	35	74.69	77.66	-2.97	III	38.28	38.32	107.03	106.37	59.26	59.9	52.33	61.77	31.48	23.97	24	3647.3	1591.56
73	M	37	81.33	77.82	3.51	II	41.54	40.53	138.02	136.66	74.16	72.01	71.52	72.67	44.62	17.67	24.8	3958.09	2030.19
74	M	37	84.02	80.41	3.61	II	43.41	42.73	147.42	146.83	76.35	74.93	80.86	72.28	61.97	37.44	33.6	16223	5906.49
75	M	33	85.77	82.32	3.45	II	38.56	36.91	132.32	131.48	69.24	70.17	70.39	70.9	65.5	29.43	55.94	18385.5	7184.83
76	M	34	86.46	81.99	4.47	II	45.42	44.64	139.2	140.09	71.72	73.47	76.2	68.85	50.23	26.39	32	10114.8	4461.79
77	M	35	81.68	84.84	-3.16	III	44.27	44.54	135.95	134.87	71.03	70.39	71.5	72.32	92.4	32.38	48.4	22107	8282.24
78	M	40	78.13	83.45	-5.32	III	36.74	38.67	129.84	130.75	67.58	68.05	72.64	67.61	40.27	17.51	22.4	3616.33	1855.32
79	M	40	78	82.33	-4.33	III	36.9	36.03	129.99	131.03	67.49	67.46		66.91	40.3	17.53	23	3617.03	1855.37
80	M	40	82.9	80	2.9	I	41.3	41.2	139.01	138.98	71.3	71.5	65.1	73.45	86.23	32.01	49.29	23825.9	8210.29	12932.1
																		9055.32	3820.63
																		6505.42	2125.53
[truncated: 6 more columns]
